# Supplementary material for: Developing nucleoside tailoring strategies against SARS-CoV-2 via ribonuclease targeting chimera
Source: Sci Adv. 2024 Apr 10;10(15):eadl4393. doi: 10.1126/sciadv.adl4393 (PMC11006213; doi:10.1126/sciadv.adl4393)
Supplement: Supplementary file 2 — Data S3 [file sciadv.adl4393_data_s3.zip]

Archive with 1 entries (1 files):
- adl4393_Data_S3.xlsx
