# Supplementary material for: Developing nucleoside tailoring strategies against SARS-CoV-2 via ribonuclease targeting chimera
Source: Sci Adv. 2024 Apr 10;10(15):eadl4393. doi: 10.1126/sciadv.adl4393 (PMC11006213; doi:10.1126/sciadv.adl4393)
Supplement: Supplementary file 2 — Data S3 [file sciadv.adl4393_data_s3.zip › adl4393_Data_S3.xlsx]

## Sheet: Figure 2B
Figure 2B
	Data analysis	Target mRNA levels were relatively quantified using the comparative CT method (2^-ΔΔCT method): ΔΔCT = Treatment Group (Ct Target gene – Ct GAPDH) – Control Group (Ct Target gene – Ct GAPDH).
		Sample Target	DMSO		6.4 uM 5'-RIBOTAC-U	6.4 uM 2'-RIBOTAC-U		DMSO		6.4 uM 5'-RIBOTAC-U	6.4 uM 2'-RIBOTAC-U		DMSO		6.4 uM 5'-RIBOTAC-U	6.4 uM 2'-RIBOTAC-U
	CT value	N1	16.61	16.55	17.37	18.41		16.26	16.23	16.46	18.12		16.24	16.04	16.6	17.93
		GAPDH	14.22	13.5	13.74	13.23		16.82	16.18	16.33	16.11		17.01	16.72	16.64	16.76
		N2	16.22	16.08	16.46	17.95		15.38	15.36	16.13	17.1		15.45	15.22	15.93	17.06
		ORF1ab	19.53	19.67	20.19	21.36		18.89	19.02	19.67	20.42		18.75	18.53	19.6	20.44
	ΔCT	N1	2.39	3.05	3.63	5.18		-0.56	0.05	0.13	2.01		-0.77	-0.68	-0.04	1.17
		N2	2	2.58	2.72	4.72		-1.44	-0.82	-0.2	0.99		-1.56	-1.5	-0.71	0.3
		ORF1ab	5.31	6.17	6.45	8.13		2.07	2.84	3.34	4.31		1.74	1.81	2.96	3.68
	Average ΔCT in control group	N1	2.72					-0.255					-0.725
		N2	2.29					-1.13					-1.53
		ORF1ab	5.74					2.455					1.775
	ΔΔCT	N1	-0.33	0.33	0.91	2.46		-0.31	0.3	0.38	2.26		-0.04	0.05	0.69	1.9
		N2	-0.29	0.29	0.43	2.43		-0.31	0.31	0.93	2.12		-0.03	0.03	0.82	1.83
		ORF1ab	-0.43	0.43	0.71	2.39		-0.39	0.38	0.88	1.85		-0.04	0.03	1.18	1.9
	2^-ΔΔCT	N1	1.25701	0.795536	0.532185	0.181747		1.23971	0.812252	0.768438	0.208772		1.02811	0.965936	0.619854	0.267943
		N2	1.22264	0.817902	0.742262	0.185565		1.23971	0.806642	0.524858	0.230047		1.02101	0.97942	0.566442	0.281265
		ORF1ab	1.34723	0.742262	0.61132	0.190782		1.31039	0.768438	0.543367	0.277392		1.02811	0.97942	0.441351	0.267943
	inhibition%	N1	-25.7013	20.4464	46.7815	81.8253		-23.9708	18.7748	23.1562	79.1228		-2.81138	3.40637	38.0146	73.2057
		N2	-22.264	18.2098	25.7738	81.4435		-23.9708	19.3358	47.5142	76.9953		-2.10121	2.05797	43.3558	71.8735
		ORF1ab	-34.7234	25.7738	38.868	80.9218		-31.0393	23.1562	45.6633	72.2608		-2.81138	2.05797	55.8649	73.2057

## Sheet: Figure 2C-E
Figure 2C-E
	Data analysis	Target mRNA levels were relatively quantified using the comparative CT method (2^-ΔΔCT method): ΔΔCT = Treatment Group (Ct Target gene – Ct GAPDH) – Control Group (Ct Target gene – Ct GAPDH).
		Sample Target	100 uM 2'-RIBOTAC-U (3 replicates)			25 uM 2'-RIBOTAC-U (3 replicates)			6.4 uM 2'-RIBOTAC-U (3 replicates)			1.6 uM 2'-RIBOTAC-U (3 replicates)			0.4 uM 2'-RIBOTAC-U (3 replicates)			DMSO (3 replicates)
	CT value	N1	14.58	14.89	14.9	14.8	14.5	14.74	13.63	13.33	13.6	11.88	11.8	11.93	11.66	11.71	11.61	11.54	11.59	11.58
		GAPDH	14.59	14.94	14.91	14.54	14.62	14.71	14.67	14.63	14.77	14.93	14.86	14.98	14.91	14.92	14.82	14.92	14.64	14.67
		N2	14.73	15.14	15.1	14.97	14.63	14.85	13.8	13.55	13.73	12.11	12.08	12.14	11.8	11.85	11.73	11.7	11.68	11.72
		ORF1ab	18.83	19.58	19.23	18.93	18.98	18.99	17.94	17.79	17.91	16.24	16.12	16.43	15.92	15.95	15.95	15.76	15.91	15.98
	ΔCT	N1	-0.01	-0.05	-0.01	0.26	-0.12	0.03	-1.04	-1.3	-1.17	-3.05	-3.06	-3.05	-3.25	-3.21	-3.21	-3.38	-3.05	-3.09
		N2	0.14	0.2	0.19	0.43	0.01	0.14	-0.87	-1.08	-1.04	-2.82	-2.78	-2.84	-3.11	-3.07	-3.09	-3.22	-2.96	-2.95
		ORF1ab	4.24	4.64	4.32	4.39	4.36	4.28	3.27	3.16	3.14	1.31	1.26	1.45	1.01	1.03	1.13	0.84	1.27	1.31
	Average ΔCT in control group	N1	-3.17333
		N2	-3.04333
		ORF1ab	1.14
	ΔΔCT	N1	3.163	3.123	3.163	3.433	3.053	3.203	2.133	1.873	2.003	0.123	0.113	0.123	-0.077	-0.037	-0.037	-0.207	0.123	0.083
		N2	3.183	3.243	3.233	3.473	3.053	3.183	2.173	1.963	2.003	0.223	0.263	0.203	-0.067	-0.027	-0.047	-0.177	0.083	0.093
		ORF1ab	3.1	3.5	3.18	3.25	3.22	3.14	2.13	2.02	2	0.17	0.12	0.31	-0.13	-0.11	-0.01	-0.3	0.13	0.17
	2^-ΔΔCT	N1	0.111646	0.114785	0.111646	0.09259	0.120491	0.108593	0.227983	0.273005	0.249481	0.918276	0.924663	0.918276	1.05482	1.02598	1.02598	1.15429	0.918276	0.944092
		N2	0.110109	0.105623	0.106358	0.0900581	0.120491	0.110109	0.221749	0.256495	0.249481	0.856782	0.833353	0.868742	1.04754	1.01889	1.03311	1.13053	0.944092	0.937571
		ORF1ab	0.116629	0.0883883	0.110338	0.105112	0.107321	0.11344	0.228458	0.246558	0.25	0.888843	0.920188	0.806642	1.09429	1.07923	1.00696	1.23114	0.913831	0.888843
	inhibition%	N1	88.8354	88.5215	88.8354	90.741	87.9509	89.1407	77.2017	72.6995	75.0519	8.17238	7.53367	8.17238	-5.48223	-2.59781	-2.59781	-15.4285	8.17238	5.59076
		N2	88.9891	89.4377	89.3642	90.9942	87.9509	88.9891	77.8251	74.3505	75.0519	14.3218	16.6647	13.1258	-4.75361	-1.88912	-3.31144	-13.0531	5.59076	6.24289
		ORF1ab	88.3371	91.1612	88.9662	89.4888	89.2679	88.656	77.1542	75.3442	75	11.1157	7.98123	19.3358	-9.42937	-7.92282	-0.695555	-23.1144	8.61685	11.1157

## Sheet: Figure 2F
Figure 2F
	The data for 2'-RIBOTAC-U and Molnupiravir in Figure 2F are from Figure 2B and Supplementary Figure 1D-F, respectively.

## Sheet: Figure 2J
Figure 2J
	Data analysis	Target mRNA levels were relatively quantified using the comparative CT method (2^-ΔΔCT method): ΔΔCT = Treatment Group (Ct Target gene – Ct GAPDH) – Control Group (Ct Target gene – Ct GAPDH).
		Sample Target	Full-time (3 replicates)			Entry (3 replicates)			Post-entry (3 replicates)			DMSO (3 replicates)
	CT value	GAPDH	16.93	16.82	16.53	16	17.6	16.73	18.02	16.56	16.24	16.66	16.92	16.77
		N2	15.71	15.82	15.51	13.83	14.8	14.09	16.41	15.75	15.55	14.47	14.01	14.35
	ΔCT	N2	-1.22	-1	-1.02	-2.17	-2.8	-2.64	-1.61	-0.81	-0.69	-2.19	-2.91	-2.42
	Average ΔCT in control group	N2	-2.50667
	ΔΔCT	N2	1.29	1.51	1.49	0.34	-0.29	-0.13	0.9	1.7	1.82	0.32	-0.4	0.09
	2^-ΔΔCT	N2	0.408951	0.351111	0.356013	0.790041	1.22264	1.09429	0.535887	0.307786	0.283221	0.80107	1.31951	0.939523
	inhibition%	N2	59.1049	64.8889	64.3987	20.9959	-22.264	-9.42937	46.4113	69.2214	71.6779	19.893	-31.9508	6.04773

## Sheet: Figure 3B-D
Figure 3B-D
	Data analysis	Target mRNA levels were relatively quantified using the comparative CT method (2^-ΔΔCT method): ΔΔCT = Treatment Group (Ct Target gene – Ct GAPDH) – Control Group (Ct Target gene – Ct GAPDH).
		Sample Target	100 uM 2'-mutRIBOTAC-U (3 replicates)			25 uM 2'-mutRIBOTAC-U (3 replicates)			6.4 uM 2'-mutRIBOTAC-U (3 replicates)			1.6 uM 2'-mutRIBOTAC-U (3 replicates)			0.4 uM 2'-mutRIBOTAC-U (3 replicates)			DMSO (3 replicates)			where the data for 2'-RIBOTAC-U is the same as Figure 2C-E
	CT value	N1	12.95	13.26	13.08	12.69	12.56	12.82	11.91	11.87	11.91	11.38	11.46	11.58	11.4	11.26	11.25	11.33	11.58	11.38
		GAPDH	14.5	14.65	14.54	14.53	14.55	14.81	14.74	14.68	14.63	14.7	14.72	14.67	14.76	14.63	14.64	14.72	14.82	14.63
		N2	13.35	13.59	13.44	12.93	12.8	13.14	12.17	12.2	12.32	11.64	11.71	11.69	11.61	11.57	11.55	11.58	11.76	11.7
		ORF1ab	17.71	17.95	17.76	17.16	17.06	17.45	16.53	16.81	16.63	15.92	15.98	15.94	15.9	15.88	15.89	15.91	16.21	15.96
	ΔCT	N1	-1.55	-1.39	-1.46	-1.84	-1.99	-1.99	-2.83	-2.81	-2.72	-3.32	-3.26	-3.09	-3.36	-3.37	-3.39	-3.39	-3.24	-3.25
		N2	-1.15	-1.06	-1.1	-1.6	-1.75	-1.67	-2.57	-2.48	-2.31	-3.06	-3.01	-2.98	-3.15	-3.06	-3.09	-3.14	-3.06	-2.93
		ORF1ab	3.21	3.3	3.22	2.63	2.51	2.64	1.79	2.13	2	1.22	1.26	1.27	1.14	1.25	1.25	1.19	1.39	1.33
	Average ΔCT in control group	N1	-3.29333
		N2	-3.04333
		ORF1ab	1.30333
	ΔΔCT	N1	1.743	1.903	1.833	1.453	1.303	1.303	0.463	0.483	0.573	-0.027	0.033	0.203	-0.067	-0.077	-0.097	-0.097	0.053	0.043
		N2	1.893	1.983	1.943	1.443	1.293	1.373	0.473	0.563	0.733	-0.017	0.033	0.063	-0.107	-0.017	-0.047	-0.097	-0.017	0.113
		ORF1ab	1.907	1.997	1.917	1.327	1.207	1.337	0.487	0.827	0.697	-0.083	-0.043	-0.033	-0.163	-0.053	-0.053	-0.113	0.087	0.027
	2^-ΔΔCT	N1	0.298748	0.267387	0.28068	0.365261	0.405283	0.405283	0.725476	0.715488	0.672217	1.01889	0.977386	0.868742	1.04754	1.05482	1.06955	1.06955	0.96393	0.970634
		N2	0.269247	0.252963	0.260075	0.367802	0.408102	0.386088	0.720465	0.676893	0.601652	1.01185	0.977386	0.957271	1.07699	1.01185	1.03311	1.06955	1.01185	0.924663
		ORF1ab	0.266646	0.25052	0.264805	0.398596	0.433168	0.395843	0.713507	0.5637	0.616854	1.05922	1.03025	1.02314	1.11961	1.03742	1.03742	1.08147	0.941478	0.981459
	inhibition%	N1	70.1252	73.2613	71.932	63.4739	59.4717	59.4717	27.4524	28.4512	32.7783	-1.88912	2.26142	13.1258	-4.75361	-5.48223	-6.95471	-6.95471	3.60702	2.93655
		N2	73.0753	74.7037	73.9925	63.2198	59.1898	61.3912	27.9535	32.3107	39.8348	-1.18532	2.26142	4.27285	-7.69864	-1.18532	-3.31144	-6.95471	-1.18532	7.53367
		ORF1ab	73.3354	74.948	73.5195	60.1404	56.6832	60.4157	28.6493	43.63	38.3146	-5.92183	-3.0254	-2.31375	-11.9613	-3.74199	-3.74199	-8.14748	5.85215	1.85409

## Sheet: Figure 4B Lung
Figure 4B
	Data analysis	Target mRNA levels were relatively quantified using the comparative CT method (2^-ΔΔCT method): ΔΔCT = Treatment Group (Ct Target gene – Ct GAPDH) – Control Group (Ct Target gene – Ct GAPDH).
		Sample Target	2'-RIBOTAC-U (5 replicates)					DMSO (5 replicates)
	CT value	GAPDH	26.64	26.4	26.78	25.91	25.96	31.42	26.91	27.22	27.56	26.61
		N2	14.18	13.98	14.11	13.47	13.02	16.67	13.83	14.09	13.83	12.56
	ΔCT	N2	-12.46	-12.42	-12.67	-12.44	-12.94	-14.75	-13.08	-13.13	-13.73	-14.05
	Average ΔCT in control group	N2	-13.748
	ΔΔCT	N2	1.288	1.328	1.078	1.308	0.808
	2^-ΔΔCT	N2	0.409518	0.39832	0.473685	0.40388	0.571173
	inhibition%	N2	59.0482	60.168	52.6315	59.612	42.8827

## Sheet: Figure 4B Trachea
Figure 4B
	Data analysis	Target mRNA levels were relatively quantified using the comparative CT method (2^-ΔΔCT method): ΔΔCT = Treatment Group (Ct Target gene – Ct GAPDH) – Control Group (Ct Target gene – Ct GAPDH).
		Sample Target	2'-RIBOTAC-U (5 replicates)					DMSO (5 replicates)
	CT value	GAPDH	27.005	26.74	26.975	27.165	26.94	29.94	28.82	28.66	28.68	31.575
		N2	19.66	19.77	20.655	19.615	20.675	18.95	18.88	20.46	18.07	21.535
	ΔCT	N2	-7.345	-6.97	-6.32	-7.55	-6.265	-10.99	-9.94	-8.2	-10.61	-10.04
	Average ΔCT in control group	N2	-9.956
	ΔΔCT	N2	2.615	2.99	3.64	2.41	3.695
	2^-ΔΔCT	N2	0.163232	0.125869	0.0802141	0.188156	0.0772137
	inhibition%	N2	83.6768	87.4131	91.9786	81.1844	92.2786

## Sheet: Figure S1A-C
Supplementary Figure 1A-C
	Data analysis	Standard curves were established for absolute quantification.
		Sample Target	100 uM 2'-RIBOTAC-U (3 replicates)			25 uM 2'-RIBOTAC-U (3 replicates)			6.4 uM 2'-RIBOTAC-U (3 replicates)			1.6 uM 2'-RIBOTAC-U (3 replicates)			0.4 uM 2'-RIBOTAC-U (3 replicates)			DMSO (3 replicates)
	CT value	N1	22.21	22.33	22.855	21.815	21.57	24.99	21.06	19.695	21.17	19.45	18.725	19.015	19.005	18.905	18.83	18.875	18.315	18.475		For N1, x=(38.266-y)/3.0678, where y is the CT value and the virus copies =power(10,x) For N2, x=(37.835-y)/3.0349, where y is the CT value and the virus copies =power(10,x) For ORF1ab, x=(41.033-y)/3.2696, where y is the CT value and the virus copies =power(10,x)
		N2	22.21	22.27	22.925	21.8	21.54	25.105	20.895	19.73	20.84	19.23	18.685	18.98	18.99	18.93	18.84	18.84	18.435	18.535
		ORF1ab	24.05	24.37	25.405	23.615	23.53	27.75	22.665	21.475	23.06	21.21	20.505	20.915	20.655	20.565	20.705	20.715	20.14	19.96
	lg(Copies)	N1	5.23372	5.1946	5.02347	5.36247	5.44234	4.32753	5.60858	6.05352	5.57272	6.13339	6.36971	6.27518	6.27844	6.31104	6.33548	6.32082	6.50336	6.4512
		N2	5.14844	5.12867	4.91285	5.28353	5.3692	4.19454	5.58173	5.9656	5.59986	6.13035	6.30993	6.21273	6.20943	6.2292	6.25886	6.25886	6.3923	6.35935
		ORF1ab	5.19421	5.09634	4.77979	5.32726	5.35325	4.06258	5.61781	5.98177	5.497	6.06282	6.27844	6.15305	6.23257	6.26009	6.21727	6.21422	6.39008	6.44513
	Copies	N1	171284	156532	105553	230396	276909	21258.4	406050	1.13116e+06	373872	1.35952e+06	2.34267e+06	1.88443e+06	1.89863e+06	2.04662e+06	2.16513e+06	2.09323e+06	3.18682e+06	2.8262e+06
		N2	140747	134484	81817.7	192103	233994	15650.8	381709	923847	397974	1.35005e+06	2.0414e+06	1.63202e+06	1.61968e+06	1.69512e+06	1.81491e+06	1.81491e+06	2.46776e+06	2.28746e+06
		ORF1ab	156392	124837	60226.8	212450	225556	11549.9	414775	958896	314053	1.15564e+06	1.89865e+06	1.42248e+06	1.70831e+06	1.82009e+06	1.6492e+06	1.63763e+06	2.45515e+06	2.78696e+06
	Average copies in control group	N1	2.70208e+06
		N2	2.19004e+06
		ORF1ab	2.29325e+06
	inhibition%	N1	93.661	94.207	96.0937	91.4734	89.752	99.2133	84.9727	58.1375	86.1636	49.6862	13.3013	30.2599	29.7345	24.2577	19.8717	22.5328	-17.9394	-4.5934
		N2	93.5733	93.8593	96.2641	91.2283	89.3155	99.2854	82.5707	57.816	81.828	38.355	6.78723	25.48	26.0432	22.5988	17.1289	17.1289	-12.6809	-4.44807
		ORF1ab	93.1803	94.5563	97.3737	90.7358	90.1643	99.4964	81.9132	58.1861	86.3053	49.607	17.2072	37.9709	25.507	20.6326	28.0844	28.5891	-7.06001	-21.529

## Sheet: Figure S1D-F
Supplementary Figure 1D-F
	Data analysis	Target mRNA levels were relatively quantified using the comparative CT method (2^-ΔΔCT method): ΔΔCT = Treatment Group (Ct Target gene – Ct GAPDH) – Control Group (Ct Target gene – Ct GAPDH).
	average CT value	Sample Target	100 uM Molnupiravir (2 replicates)		25 uM Molnupiravir (2 replicates)		6.4 uM Molnupiravir (2 replicates)		1.6 uM Molnupiravir (2 replicates)		0.4 uM Molnupiravir (2 replicates)		DMSO (2 replicates)
		GAPDH	16.235	16.355	15.62	16.255	15.77	15.945	15.74	15.21	15.905	15.53	16.145	15.83
		N1	22.52	22.045	15.765	15.96	13.46	13.77	12.92	12.52	13.12	12.695	13.485	13.12
		N2	22.82	22.335	16.03	16.265	13.73	14.055	13.225	12.805	13.525	12.95	13.775	13.535
		ORF1ab	26.725	26.25	20.655	20.77	18.03	18.52	17.715	17.315	17.665	17.315	18.285	17.53
	ΔCT	N1	6.285	5.69	0.145	-0.295	-2.31	-2.175	-2.82	-2.69	-2.785	-2.835	-2.66	-2.71
		N2	6.585	5.98	0.41	0.01	-2.04	-1.89	-2.515	-2.405	-2.38	-2.58	-2.37	-2.295
		ORF1ab	10.49	9.895	5.035	4.515	2.26	2.575	1.975	2.105	1.76	1.785	2.14	1.7
	Average ΔCT in control group	N1	-2.685
		N2	-2.3325
		ORF1ab	1.92
	ΔΔCT	N1	8.97	8.375	2.83	2.39	0.375	0.51	-0.135	-0.005	-0.1	-0.15	0.025	-0.025
		N2	8.918	8.313	2.743	2.343	0.293	0.443	-0.182	-0.072	-0.047	-0.247	-0.037	0.038
		ORF1ab	8.57	7.975	3.115	2.595	0.34	0.655	0.055	0.185	-0.16	-0.135	0.22	-0.22
	2^-ΔΔCT	N1	0.00199416	0.00301213	0.140632	0.190782	0.771105	0.702222	1.09809	1.00347	1.07177	1.10957	0.982821	1.01748
		N2	0.00206735	0.0031444	0.149374	0.1971	0.816203	0.735603	1.13446	1.05117	1.03311	1.18674	1.02598	0.974004
		ORF1ab	0.00263132	0.00397453	0.115423	0.165511	0.790041	0.635075	0.962594	0.879649	1.11729	1.09809	0.858565	1.16473
	inhibition%	N1	99.8006	99.6988	85.9368	80.9218	22.8895	29.7778	-9.80928	-0.347175	-7.17735	-10.9569	1.71794	-1.74797
		N2	99.7933	99.6856	85.0626	80.29	18.3797	26.4397	-13.4455	-5.11729	-3.31144	-18.6737	-2.59781	2.59957
		ORF1ab	99.7369	99.6025	88.4577	83.4489	20.9959	36.4925	3.74056	12.0351	-11.7287	-9.80928	14.1435	-16.4734

## Sheet: Figure S1G
Supplementary Figure 1G
	Data analysis	Standard curves were established for absolute quantification.
		Sample Target	Full-time (3 replicates)			Entry (3 replicates)			Post-entry (3 replicates)			DMSO (3 replicates)				For N2, x=(37.835-y)/3.0349, where y is the CT value and the virus copies =power(10,x)
	CT value	N2	22.465	22.9	22.65	21.23	21.57	21.11	22.745	22.875	22.655	21.27	21.385	21.09
	lg(Copies)	N2	5.06442	4.92108	5.00346	5.47135	5.35932	5.51089	4.97216	4.92932	5.00181	5.45817	5.42028	5.51748
	Copies	N2	115989	83384.4	100800	296040	228728	324257	93790.2	84981.1	100418	287190	263195	329215
	Average coipes in control group	N2	293200
	inhibition%	N2	60.4403	71.5606	65.6208	-0.968452	21.989	-10.5925	68.0116	71.016	65.751	2.04972	10.2337	-12.2834

[truncated: 3 more sheets: Figure S2A-C, Figure S3A-C, Standard Curve]
